# Supplementary material for: MicroRNA-induced negative regulation of TLR-5 in grass carp, Ctenopharyngodon idella
Source: Sci Rep. 2016 Jan 4;6:18595. doi: 10.1038/srep18595 (PMC4698583; doi:10.1038/srep18595)
Supplement: Supplementary Table S1 [file srep18595-s1.xls]

## Sheet: Table S1
sequence	conserved miRNA	SGC(reads)	RGC(reads)	SGC(TPM)	RGC(TPM)	log2(Fold change) normalized	q-value	Signature
UACAGUACUGUGAUAACUGAAG	miR-101a	258010	355421	153099	155651	-0.0238496	2.51e-06	FALSE
UCGUACCGUGAGUAAUAAUGC	miR-126a-3p	137172	132046	81395.7	57827.5	0.493198	0	FALSE
UGAGAACUGAAUUCCAAGGGUG	miR-146b	126759	213743	75216.8	93605.4	-0.315537	0	FALSE
AUGACCUAUGAAUUGACAGCC	miR-192	95439	120867	56632	52931.8	0.0974828	1.48e-29	FALSE
UGAGGUAGUAGAUUGAAUAGUU	let-7e	70343	87817	41740.4	38458.1	0.118159	3.2e-31	FALSE
AAGCUGCCAGCUGAAGAACUGU	miR-22a	57942	73224	34381.9	32067.3	0.100545	5.35e-19	FALSE
AAACCGUUACCAUUACUGAGUU	miR-451	38414	53284	22794.3	23334.9	-0.0338178	0.0329719	FALSE
UCAGUGCAUUACAGAACUUUGU	miR-148	33566	57892	19917.5	25352.9	-0.348111	1.43e-145	FALSE
UGAGGUAGUAGGUUGUAUAGUU	let-7a	22433	50401	13311.4	22072.3	-0.729577	0	FALSE
CAUAAAGUAGAAAGCACUACU	miR-142a-5p	17591	31379	10438.2	13741.9	-0.396709	4.54e-100	FALSE
UGUAAACAUCCUUGACUGGAAG	miR-30e-5p	12170	11190	7221.49	4900.49	0.559372	2.92e-98	FALSE
UACAGUAGUCUGCACAUUGGUU	miR-199-3p	10403	11946	6172.98	5231.56	0.238724	6.62e-18	FALSE
CCCAGUGUUCAGACUACCUGUUC	miR-199-5p	9558	11348	5671.57	4969.68	0.190595	4.45e-11	FALSE
UUUGUUCGUUCGGCUCGCGUUA	miR-375	9350	10558	5548.14	4623.71	0.262954	3.39e-19	FALSE
CAUUAUUACUUUUGGUACGCG	miR-126a-5p	8414	8727	4992.74	3821.85	0.385558	9.01e-35	FALSE
CAUUAUUACUUUUGGUACGCG	miR-126b-5p	8405	8717	4987.4	3817.47	0.385669	8.81e-35	FALSE
UGUAGUGUUUCCUACUUUAUGGA	miR-142a-3p	8040	22374	4770.81	9798.34	-1.0383	0	TRUE
AUCACAUUGCCAGGGAUUUCCA	miR-23a	8033	12301	4766.66	5387.03	-0.176512	3.16e-09	FALSE
CUUUCAGUCGGAUGUUUGCAGC	miR-30e-3p	7010	9417	4159.63	4124.03	0.0123993	0.884955	FALSE
UGAGGUAGUUGUUUGUACAGUU	let-7j	6632	7371	3935.33	3228.01	0.285836	3.28e-16	FALSE
UAGCUUAUCAGACUGGUGUUGGC	miR-21	5783	3746	3431.54	1640.5	1.06472	6.05e-141	TRUE
UGAGGUAGUAGUUUGUGCUGUU	let-7i	5763	3369	3419.67	1475.4	1.21275	8.83e-173	TRUE
CAUAAAGUAGACAGCACUACUA	miR-142b-5p	5254	11882	3117.64	5203.54	-0.739037	1.1e-115	FALSE
UGGCUCAGUUCAGCAGGAACAG	miR-24	4758	5661	2823.32	2479.15	0.187551	8.51e-06	FALSE
UAGCACCAUUUGAAAUCGGUUA	miR-29a	2969	2920	1761.76	1278.77	0.462261	1.08e-17	FALSE
AACAGUAAGAGUUUAUGUGCU	miR-2184	2513	2535	1491.18	1110.16	0.425677	3.97e-13	FALSE
UGUCAGUUUGUCAAAUACCCC	miR-223	2462	15529	1460.91	6800.68	-2.21881	0	TRUE
CUGUGCGUGUGACAGCGGCUAA	miR-210-3p	1667	1420	989.172	621.867	0.669616	3.2e-19	FALSE
UGAGGUAGUAGGUUGUGUGGUU	let-7b	1439	3313	853.88	1450.88	-0.764819	8.35e-35	FALSE
AAUGACACGUUUUCUCCCGGAUCG	miR-731	1434	3493	850.913	1529.7	-0.846169	2.21e-43	FALSE
AACAUUCAUUGCUGUCGGUGGG	miR-181b	980	2075	581.517	908.714	-0.644005	1.09e-16	FALSE
AGCCACUGACUAACGCACAUUG	miR-210-5p	963	1377	571.429	603.036	-0.0776685	0.660965	FALSE
UGGAAGACUUGUGAUUUUGUU	miR-7b	758	707	449.785	309.62	0.53874	1.5e-06	FALSE
UACUGCAUCAGGAACUGAUUGG	miR-217	406	6813	240.914	2983.65	-3.63049	0	TRUE
UAGGUAGUUUCAUGUUGUUGGG	miR-196a	402	392	238.541	171.67	0.474594	0.00314678	FALSE
UAACGGAACCCAUAAUGCAGCU	miR-462	359	741	213.025	324.509	-0.607237	5.53e-06	FALSE
UGGCAGUGUCUUAGCUGGUUGU	miR-34a	330	818	195.817	358.23	-0.871382	1.91e-11	FALSE
UUCCUAUGCAUAUACCUCUUUG	miR-202-5p	244	280	144.786	122.622	0.239707	0.421313	FALSE
UGAGGUAGUAGUUUGUAUAGUU	let-7g	192	148	113.93	64.8143	0.813762	0.000772554	FALSE
UAAUACUGCCUGGUAAUGCCAU	miR-429b	165	202	97.9084	88.4627	0.146363	0.728469	FALSE
AACAUUCAACGCUGUCGGUGAGU	miR-181a-5p	129	188	76.5466	82.3317	-0.105109	0.834972	FALSE
CAGUGCAAUGUUAAAAGGGCAU	miR-130a	98	156	58.1517	68.3178	-0.23244	0.659151	FALSE
UGAGGUAGUAGGUUGUAUGGUU	let-7c	71	183	42.1303	80.142	-0.9277	0.00182238	FALSE
CAGUGCAAUAGUAUUGUCAUUG	miR-301b	55	56	32.6361	24.5243	0.412257	0.600321	FALSE
CACAUUCAUUGCUGUCGGUGGG	miR-181c	40	59	23.7354	25.8381	-0.122463	0.949143	FALSE
AUCACAUUGCCAGGGAUUACCA	miR-23b	33	45	19.5817	19.707	-0.00920659	1	FALSE
UAAUACUGCCUGGUAAUGAUGA	miR-200b	29	37	17.2081	16.2036	0.08678	0.98815	FALSE
UAAUACUGCCUGGUAAUGAUGC	miR-200c	29	37	17.2081	16.2036	0.08678	0.98815	FALSE
UCGUACCGUGAGUAAUAGUGCA	miR-126b-3p	18	29	10.6809	12.7001	-0.249804	0.865785	FALSE
ACCAUCGACCGUUGAUUGUACC	miR-181a-3p	18	19	10.6809	8.32075	0.36025	0.789765	FALSE
UGUGCAAAUCCAUGCAAAACUGA	miR-19b-3p	10	9	5.93384	3.94141	0.590255	0.758477	FALSE
UGUGCAAAUCCAUGCAAAACUCG	miR-19c	10	9	5.93384	3.94141	0.590255	0.758477	FALSE
CAGUGCAAUAGUAUUGUCAAAG	miR-301a	8	12	4.74708	5.25521	-0.14671	0.982032	FALSE
CAGUGCAAUAGUAUUGUCAUAG	miR-301c	8	12	4.74708	5.25521	-0.14671	0.982032	FALSE
AGCUACAUCUGGCUACUGGGUCUC	miR-222a	7	11	4.15369	4.81728	-0.213824	0.983798	FALSE
UAGCACCAUUUGAAAUCAGUGU	miR-29b	5	2	2.96692	0.875869	1.76018	0.589515	FALSE
UAGUGCAAUAUUGCUUAUAGGG	miR-454b	5	11	2.96692	4.81728	-0.699251	0.740136	FALSE
AGAGGCAUAGGGCAUGGGAAAA	miR-202-3p	3	0	1.78015	0	NA	NA	FALSE
UAACAGUCUACAGUCAUGGCU	miR-212	2	3	1.18677	1.3138	-0.14671	0.9854	FALSE
AACUGGCCCGCAAAGUCCCGCU	miR-193b	1	0	0.593384	0	NA	NA	FALSE
UAGUGCAAUAUUGCUAAUAGGG	miR-454a	1	0	0.593384	0	NA	NA	FALSE
