# Supplementary material for: MicroRNA-induced negative regulation of TLR-5 in grass carp, Ctenopharyngodon idella
Source: Sci Rep. 2016 Jan 4;6:18595. doi: 10.1038/srep18595 (PMC4698583; doi:10.1038/srep18595)
Supplement: Supplementary Table S2 [file srep18595-s2.xls]

## Sheet: Table S2
sequence	novel miRNA	SGC (reads)	RGC (reads)	SGC(TPM)	RGC(TPM)	log2(Fold change) normalized	q-value	Signature
aaguucugugauacacucugacu	cid-miRn-120	1530	2374	907.878	1039.66	-0.195536	0.0072787	FALSE
acugauuuccucuggugcugaga	cid-miRn-121	679	522	402.908	228.602	0.817614	1.32e-11	FALSE
uguaccaugcugguagccagua	cid-miRn-1	503	1285	298.472	562.746	-0.914886	6.9e-19	FALSE
auuccuauggaaguugagcuuc	cid-miRn-2	138	262	81.8871	114.739	-0.486646	0.0447854	FALSE
caacggaagugaugucuugcgc	cid-miRn-12	108	152	64.0855	66.566	-0.0547876	0.784396	FALSE
agcacauggucucuuacuugua	cid-miRn-118	67	94	39.7568	41.1658	-0.0502473	0.784396	FALSE
uucuaacaacuguuauucuga	cid-miRn-88	65	165	38.57	72.2592	-0.905702	0.00332637	FALSE
uguuucuggcucugauauuugcu	cid-miRn-3	54	164	32.0428	71.8212	-1.16441	0.000233365	TRUE
gaaaaagugucccaaucaaccu	cid-miRn-9	51	83	30.2626	36.3486	-0.264362	0.58312	FALSE
uuccuaaucggucaaccguuu	cid-miRn-15	47	80	27.8891	35.0348	-0.329087	0.541279	FALSE
agaccaaacaaauugcugauu	cid-miRn-13	34	97	20.1751	42.4796	-1.0742	0.0112214	FALSE
uguuugaucagauaucaguggu	cid-miRn-14	29	13	17.2081	5.69315	1.59579	0.0334164	FALSE
cccagccauauuuguuugaac	cid-miRn-154	27	0	16.0214	0	4.76857	0.000130495	TRUE
uaucgccguauaaaguaguagc	cid-miRn-138	21	32	12.4611	14.0139	-0.16943	0.783685	FALSE
cguuccguaaguugaauaggga	cid-miRn-151	21	10	12.4611	4.37934	1.50864	0.103848	FALSE
ugguguccugugucgcaggagu	cid-miRn-25	20	31	11.8677	13.576	-0.194016	0.765548	FALSE
gaucacacuguauuauggacag	cid-miRn-75	20	14	11.8677	6.13108	0.952826	0.346236	FALSE
uaauguuuaucagcuguuuuga	cid-miRn-16	19	61	11.2743	26.714	-1.24456	0.0273645	FALSE
uggucuguuucuucagcuacugu	cid-miRn-130	19	47	11.2743	20.5829	-0.868409	0.206659	FALSE
cacucgaggcugucugauagacu	cid-miRn-24	14	19	8.30738	8.32075	-0.0023202	0.825842	FALSE
caugcuugaauacauugaaccg	cid-miRn-146	14	17	8.30738	7.44488	0.158144	0.784396	FALSE
ugcccgcauucuccacca	cid-miRn-131	13	92	7.714	40.29	-2.38487	3.09e-06	TRUE
auuguagaucguagaaacuauu	cid-miRn-109	13	22	7.714	9.63456	-0.32074	0.689337	FALSE
uccagaaccagaacugagaucc	cid-miRn-164	13	13	7.714	5.69315	0.438252	0.651981	FALSE
gaucgcacuguauuauggacag	cid-miRn-26	12	17	7.12061	7.44488	-0.0642479	0.80818	FALSE
auaagucacggcugaagggcguug	cid-miRn-29	12	11	7.12061	4.81728	0.563783	0.610805	FALSE
gccgucggugcugcccaacuggcuc	cid-miRn-80	12	0	7.12061	0	3.59864	0.0284506	FALSE
uggucuguuuuugagcgucuga	cid-miRn-18	10	20	5.93384	8.75869	-0.561748	0.58312	FALSE
ugcuggaagugaucucucgugc	cid-miRn-64	10	10	5.93384	4.37934	0.438252	0.681607	FALSE
agaauugugguauaaacucgca	cid-miRn-163	10	7	5.93384	3.06554	0.952826	0.539978	FALSE
ucagcauggcucggacacugagc	cid-miRn-114	10	5	5.93384	2.18967	1.43825	0.348901	FALSE
uaaaauugaauggugacuaaag	cid-miRn-23	9	22	5.34046	9.63456	-0.851254	0.478125	FALSE
uauucaacuuacggaacgaacg	cid-miRn-135	8	12	4.74708	5.25521	-0.14671	0.784396	FALSE
uauucaacuuacggaacgaacg	cid-miRn-73	8	11	4.74708	4.81728	-0.0211792	0.821776	FALSE
aacugaugauugguuugcuguag	cid-miRn-28	8	10	4.74708	4.37934	0.116324	0.802718	FALSE
uacuuguagaugcacuaguga	cid-miRn-153	8	4	4.74708	1.75174	1.43825	0.43328	FALSE
agaauugcuagauauaaacu	cid-miRn-171	7	5	4.15369	2.18967	0.923679	0.58312	FALSE
uacgguaggcuauggcaucuca	cid-miRn-65	7	3	4.15369	1.3138	1.66064	0.407452	FALSE
ugaaggccgaaguggaga	cid-miRn-115	6	41	3.56031	17.9553	-2.33434	0.00326199	TRUE
caugcccuuuacugaagauguu	cid-miRn-158	6	17	3.56031	7.44488	-1.06425	0.43328	FALSE
uuuuuuccguaaguagaauagg	cid-miRn-108	6	13	3.56031	5.69315	-0.677225	0.597827	FALSE
uaaugcaacugagucuaaaguc	cid-miRn-31	6	8	3.56031	3.50348	0.0232149	0.821776	FALSE
uuuugagaugaaacauguaaga	cid-miRn-150	6	4	3.56031	1.75174	1.02321	0.58312	FALSE
cucuuugaucaacucuugggcgc	cid-miRn-128	5	7	2.96692	3.06554	-0.0471744	0.821776	FALSE
guugcgacacacuagaacgcu	cid-miRn-148	5	5	2.96692	2.18967	0.438252	0.765548	FALSE
ccugggcgggcugcucggugaccc	cid-miRn-94	5	1	2.96692	0.437934	2.76018	0.306473	FALSE
ugugacgucugauucugucucu	cid-miRn-37	4	15	2.37354	6.56902	-1.46864	0.311132	FALSE
gaggaaacucuggcaguacaga	cid-miRn-17	4	13	2.37354	5.69315	-1.26219	0.43328	FALSE
uugagaauggccaacaaauuu	cid-miRn-63	4	12	2.37354	5.25521	-1.14671	0.488266	FALSE
uauucaacuuacggaacgaacg	cid-miRn-86	4	11	2.37354	4.81728	-1.02118	0.539978	FALSE
aucaaaaucuguuguacuugca	cid-miRn-91	4	10	2.37354	4.37934	-0.883676	0.58312	FALSE
aacggaagugaugucucgcacu	cid-miRn-116	4	3	2.37354	1.3138	0.85329	0.651981	FALSE
cuauggaagucaauggggccca	cid-miRn-122	3	10	1.78015	4.37934	-1.29871	0.487112	FALSE
cgaaugcaaacccugaaugca	cid-miRn-74	3	10	1.78015	4.37934	-1.29871	0.487112	FALSE
aacaugacuucugauuccaagu	cid-miRn-30	3	4	1.78015	1.75174	0.0232149	0.821776	FALSE
uaucagcaauacucaucacuau	cid-miRn-34	3	4	1.78015	1.75174	0.0232149	0.821776	FALSE
uuaguaaguacugugacagcu	cid-miRn-106	3	2	1.78015	0.875869	1.02321	0.651981	FALSE
uucauuccuguggaaguugagc	cid-miRn-69	3	2	1.78015	0.875869	1.02321	0.651981	FALSE
aacgugacgugugaugacgaac	cid-miRn-90	3	2	1.78015	0.875869	1.02321	0.651981	FALSE
acaagagcaggaacagcaagcu	cid-miRn-149	3	1	1.78015	0.437934	2.02321	0.539978	FALSE
cauacucuuccugaaugacauca	cid-miRn-161	3	1	1.78015	0.437934	2.02321	0.539978	FALSE
uuucuuauaagagagugguca	cid-miRn-165	3	1	1.78015	0.437934	2.02321	0.539978	FALSE
ccauacaaugaaagucagugga	cid-miRn-57	3	1	1.78015	0.437934	2.02321	0.539978	FALSE
ccucacuuuuuugaucuuuua	cid-miRn-58	3	0	1.78015	0	NA	NA	FALSE
caauugugaguuauaaagucaga	cid-miRn-144	2	11	1.18677	4.81728	-2.02118	0.265058	FALSE
uucgcaaaauaaacggcuuuag	cid-miRn-129	2	6	1.18677	2.62761	-1.14671	0.58312	FALSE
ccagucugagaauucuagaauc	cid-miRn-46	2	5	1.18677	2.18967	-0.883676	0.651981	FALSE
aaagaaugagaugcgaggauga	cid-miRn-100	2	3	1.18677	1.3138	-0.14671	0.80818	FALSE
acacugaacggccuuuugguag	cid-miRn-141	2	3	1.18677	1.3138	-0.14671	0.80818	FALSE
uuaaggcgauuuacuguugaga	cid-miRn-152	2	2	1.18677	0.875869	0.438252	0.784396	FALSE
uaaaguaaugcauugucuugac	cid-miRn-162	2	2	1.18677	0.875869	0.438252	0.784396	FALSE
acaggguugggaaccacuguuc	cid-miRn-33	2	2	1.18677	0.875869	0.438252	0.784396	FALSE
ucugucucucuuguuuucauu	cid-miRn-47	2	0	1.18677	0	NA	NA	FALSE
cuagacaguguuuuuagggcauc	cid-miRn-77	2	0	1.18677	0	NA	NA	FALSE
uugagagaauaugaauuuaaga	cid-miRn-89	1	11	0.593384	4.81728	-3.02118	0.123313	FALSE
ugccccgugguggagucggcugu	cid-miRn-40	1	8	0.593384	3.50348	-2.56175	0.274661	FALSE
agggaaaugcacuugcacugaa	cid-miRn-56	1	7	0.593384	3.06554	-2.3691	0.346236	FALSE
ugauuuacuagcacagaugaa	cid-miRn-76	1	7	0.593384	3.06554	-2.3691	0.346236	FALSE
gugauugggacacuuuuugcc	cid-miRn-143	1	5	0.593384	2.18967	-1.88368	0.529548	FALSE
uauguaugaauaguuuuaaga	cid-miRn-156	1	5	0.593384	2.18967	-1.88368	0.529548	FALSE
uuugauggguugaauugucucg	cid-miRn-103	1	4	0.593384	1.75174	-1.56175	0.58312	FALSE
cgccguucugauguagaacc	cid-miRn-127	1	4	0.593384	1.75174	-1.56175	0.58312	FALSE
agagcggucaguucagauguucccu	cid-miRn-140	1	4	0.593384	1.75174	-1.56175	0.58312	FALSE
uuuaaaucucacaauucugacu	cid-miRn-41	1	4	0.593384	1.75174	-1.56175	0.58312	FALSE
uucuuuauuuugauuuuggggu	cid-miRn-27	1	3	0.593384	1.3138	-1.14671	0.652733	FALSE
uggacuccuuugacuuccaua	cid-miRn-79	1	3	0.593384	1.3138	-1.14671	0.652733	FALSE
aucaagagagccuagggaguca	cid-miRn-107	1	2	0.593384	0.875869	-0.561748	0.784396	FALSE
ggcuuugaucggaguuuucu	cid-miRn-157	1	2	0.593384	0.875869	-0.561748	0.784396	FALSE
uugacaguggucucuaucuugu	cid-miRn-45	1	2	0.593384	0.875869	-0.561748	0.784396	FALSE
ugugaaaucugcagaaguguuu	cid-miRn-125	1	1	0.593384	0.437934	0.438252	0.784396	FALSE
uguaguuguaccaccugacaug	cid-miRn-167	1	1	0.593384	0.437934	0.438252	0.784396	FALSE
guuccuaugggguagugauga	cid-miRn-44	1	1	0.593384	0.437934	0.438252	0.784396	FALSE
cacuucaggaccaggacugag	cid-miRn-81	1	1	0.593384	0.437934	0.438252	0.784396	FALSE
uuuauaugucgcaauucugaca	cid-miRn-84	1	1	0.593384	0.437934	0.438252	0.784396	FALSE
agucuggaguagacucacacaga	cid-miRn-166	1	0	0.593384	0	NA	NA	FALSE
ugucuuucaggaccagauucu	cid-miRn-36	1	0	0.593384	0	NA	NA	FALSE
aucgagaaggcauggaagaaccc	cid-miRn-62	1	0	0.593384	0	NA	NA	FALSE
uuugaugcccauucucaaugg	cid-miRn-71	1	0	0.593384	0	NA	NA	FALSE
auagaugguaaugaaguuucccu	cid-miRn-32	0	7	0	3.06554	NA	NA	FALSE
uucguuccguaaguugaau	cid-miRn-112	0	6	0	2.62761	NA	NA	FALSE
ucacacaauucugucuuuuucuc	cid-miRn-38	0	6	0	2.62761	NA	NA	FALSE
acuuugguugaaccaucugaag	cid-miRn-42	0	6	0	2.62761	NA	NA	FALSE
guugcgcagcauguuugagcuu	cid-miRn-48	0	4	0	1.75174	NA	NA	FALSE
augcugaaagugaucgcucgca	cid-miRn-68	0	4	0	1.75174	NA	NA	FALSE
aaccaaucagagcucagagcu	cid-miRn-119	0	3	0	1.3138	NA	NA	FALSE
uuugaucaggaucaguugagaaa	cid-miRn-51	0	3	0	1.3138	NA	NA	FALSE
uucauuccuauggacguugagc	cid-miRn-66	0	3	0	1.3138	NA	NA	FALSE
cgcaaagaauuuugaaauaaau	cid-miRn-59	0	2	0	0.875869	NA	NA	FALSE
uggucuuuuccgcugucgacacc	cid-miRn-110	0	1	0	0.437934	NA	NA	FALSE
uacaggauagaggauaaaaga	cid-miRn-155	0	1	0	0.437934	NA	NA	FALSE
uccaugguauugugagcuu	cid-miRn-170	0	1	0	0.437934	NA	NA	FALSE
aguuuauaucuuacaguucuga	cid-miRn-4	0	1	0	0.437934	NA	NA	FALSE
aucagggguuaaugauuuaauuac	cid-miRn-50	0	1	0	0.437934	NA	NA	FALSE
auaauaggagcagaguuuuucc	cid-miRn-52	0	1	0	0.437934	NA	NA	FALSE
ugucuacacacacacucacau	cid-miRn-70	0	1	0	0.437934	NA	NA	FALSE
uacagacgcgugacacuaacg	cid-miRn-93	0	1	0	0.437934	NA	NA	FALSE
